# Supplementary material for: Pyrogallol from Spirogyra neglecta Inhibits Proliferation and Promotes Apoptosis in Castration-Resistant Prostate Cancer Cells via Modulating Akt/GSK-3β/β-catenin Signaling Pathway
Source: Int J Mol Sci. 2023 Mar 29;24(7):6452. doi: 10.3390/ijms24076452 (PMC10094533; doi:10.3390/ijms24076452)
Supplement: Supplementary file 1 [file ijms-24-06452-s001.zip]

Archive with 1 entries (1 files):
- ijms-2290364-supplementary.pdf
